# Supplementary material for: Identifying Functional Transcription Factor Binding Sites in Yeast by Considering Their Positional Preference in the Promoters
Source: PLoS One. 2013 Dec 26;8(12):e83791. doi: 10.1371/journal.pone.0083791 (PMC3873331; doi:10.1371/journal.pone.0083791)
Supplement: Material S2 — Supplementary material 2 provides the detailed outcomes of the three tests (the functional enrichment test, the PPI enrichment test, and the expression coherence test) on Re(A,k) and Or(A,k) for the 30 TFs under study using the TFBS datasets retrieved from MacIsaac et al.'s study. (XLS) [file pone.0083791.s002.xls]

## Sheet: Functional enrichment test
The outcomes of the functional enrichment test for the 30 TFs under study using MacIsaac et al.'s TFBS datasets
Re(A,k) and Or(A,k) are the sets of genes whose promoters contain the “functional” TFBSs of TF A,
where functional TFBSs of TF A are defined as the top k% (k=25) of TF A’s TFBSs in our reordered and the original TFBS datasets, respectively.
For each of the 30 TFs under study, the functional enrichment score (FES) was calculated for both Re(A,k) and Or(A,k), where k=25.
It can be seen that Re(A,k) has a higher FES than Or(A,k) does in 26 (colored blue) out of the 30 TFs.
No.	TFBS Name	FES of Re(A,k)	FES of Or(A,k)
1	ABF1	915.522	141.52
2	ADR1	396.259	176.905
3	ARR1	453.037	575.722
4	CIN5	34.2004	70.459
5	CST6	693.949	655.209
6	FHL1	1004.32	295.944
7	FKH1	201.485	86.0885
8	GCN4	937.613	290.142
9	GCR2	368.155	278.743
10	GLN3	387.278	190.98
11	HAP2	983.911	276.215
12	MBP1	409.18	90.3239
13	MSN2	584.998	57.2876
14	MSN4	512.786	407.209
15	PHD1	628.04	466.127
16	PHO2	1742.52	1089.44
17	RAP1	592.125	276.021
18	REB1	984.417	167.533
19	SFP1	729.604	301.839
20	SKN7	317.244	217.867
21	SKO1	97.7007	9.0441
22	SOK2	422.355	190.963
23	STE12	537.513	285.827
24	SWI4	376.942	323.961
25	SWI5	830.906	844.554
26	SWI6	438.331	75.2985
27	TEC1	453.827	166.532
28	YAP1	90.9989	11.3443
29	YAP5	1059.64	1216.99
30	YAP6	221.299	115.84
The outcomes of the functional enrichment test for the 30 TFs under study using MacIsaac et al.'s TFBS datasets
Re(A,k) and Or(A,k) are the sets of genes whose promoters contain the “functional” TFBSs of TF A,
where functional TFBSs of TF A are defined as the top k% (k=33) of TF A’s TFBSs in our reordered and the original TFBS datasets, respectively.
For each of the 30 TFs under study, the functional enrichment score (FES) was calculated for both Re(A,k) and Or(A,k), where k=33.
It can be seen that Re(A,k) has a higher FES than Or(A,k) does in 25 (colored blue) out of the 30 TFs.
No.	TFBS Name	FES of Re(A,k)	FES of Or(A,k)
1	ABF1	1136.69	313.134
2	ADR1	563.156	255.638
3	ARR1	861.936	815.705
4	CIN5	60.9296	121.345
5	CST6	857.328	1007.05
6	FHL1	1109.34	421.581
7	FKH1	269.894	78.1448
8	GCN4	1005.35	398.426
9	GCR2	501.238	518.777
10	GLN3	495.262	236.437
11	HAP2	862.119	430.658
12	MBP1	376.798	83.3377
13	MSN2	813.211	195.741
14	MSN4	681.086	364.339
15	PHD1	882.859	870.878
16	PHO2	2323.9	1691.49
17	RAP1	629.76	337.114
18	REB1	1270.8	299.263
19	SFP1	858.61	420.443
20	SKN7	398.478	288.474
21	SKO1	187.047	86.9648
22	SOK2	518.662	355.71
23	STE12	623.582	369.888
24	SWI4	419.033	245.623
25	SWI5	1080.82	1205.77
26	SWI6	698.984	241.611
27	TEC1	421.945	223.081
28	YAP1	90.8907	0
29	YAP5	1452.44	1529.37
30	YAP6	387.822	292.507
The outcomes of the functional enrichment test for the 30 TFs under study using MacIsaac et al.'s TFBS datasets
Re(A,k) and Or(A,k) are the sets of genes whose promoters contain the “functional” TFBSs of TF A,
where functional TFBSs of TF A are defined as the top k% (k=50) of TF A’s TFBSs in our reordered and the original TFBS datasets, respectively.
For each of the 30 TFs under study, the functional enrichment score (FES) was calculated for both Re(A,k) and Or(A,k), where k=50.
It can be seen that Re(A,k) has a higher FES than Or(A,k) does in 28 (colored blue) out of the 30 TFs.
No.	TFBS Name	FES of Re(A,k)	FES of Or(A,k)
1	ABF1	1488.31	666.929
2	ADR1	806.491	732.42
3	ARR1	1419.78	1216.19
4	CIN5	188.511	220.946
5	CST6	1618.96	1474.47
6	FHL1	1274.41	552.958
7	FKH1	452.721	311.779
8	GCN4	1143.35	621.857
9	GCR2	886.864	928.244
10	GLN3	595.458	464.425
11	HAP2	1086.3	637.608
12	MBP1	708.039	336.435
13	MSN2	854.853	350.373
14	MSN4	1107.73	693.193
15	PHD1	1317.8	1222.93
16	PHO2	3467.4	2715.24
17	RAP1	954.692	393.925
18	REB1	1565.61	708.161
19	SFP1	1112.43	523.353
20	SKN7	543.885	446.226
21	SKO1	256.157	238
22	SOK2	1039.55	805.805
23	STE12	1100.6	809.724
24	SWI4	809.974	570.917
25	SWI5	1659.45	1468.06
26	SWI6	904.354	623.41
27	TEC1	548.073	389.8
28	YAP1	227.05	97.28
29	YAP5	2509.2	2391.49
30	YAP6	678.924	406.538

## Sheet: PPI enrichment test
The outcomes of the PPI enrichment test for the 30 TFs under study using MacIsaac et al.'s TFBS datasets
Re(A,k) and Or(A,k) are the sets of genes whose promoters contain the “functional” TFBSs of TF A,
where functional TFBSs of TF A are defined as the top k% (k=25) of TF A’s TFBSs in our reordered and the original TFBS datasets, respectively.
For each of the 30 TFs under study, the hypergeometric distribution is used to test whether the ratio of genes in Re(A,k) and Or(A,k)
to be in the same PPI module are significantly higher than random expectation, respectively.
It can be seen that Re(A,k) has a larger -log(p-value), i.e. a smaller p-value, than Or(A,k) does in 24 (colored blue) out of the 30 TFs.
No.	TFBS Name	"-log(p-value) for Re(A,k)"	"-log(p-value) for Or(A,k)"
1	ABF1	19.1358	11.2144
2	ADR1	30.7642	21.112
3	ARR1	35.8157	29.9053
4	CIN5	8.36789	4.9678
5	CST6	51.7061	35.9427
6	FHL1	8.93094	10.1143
7	FKH1	13.696	13.3913
8	GCN4	5.51205	4.57
9	GCR2	24.8866	33.4191
10	GLN3	15.7209	9.8202
11	HAP2	20.1258	17.067
12	MBP1	7.76091	6.5251
13	MSN2	17.2057	16.8586
14	MSN4	22.9806	23.3843
15	PHD1	38.7362	27.2499
16	PHO2	109.58	68.2991
17	RAP1	15.3277	9.3341
18	REB1	19.1188	10.6065
19	SFP1	13.3683	12.9232
20	SKN7	14.9884	14.5195
21	SKO1	4.0485	7.8722
22	SOK2	30.1745	20.8776
23	STE12	27.9591	24.2781
24	SWI4	15.8788	19.2616
25	SWI5	54.0637	48.7452
26	SWI6	22.743	20.2
27	TEC1	18.545	14.7053
28	YAP1	4.81626	1.3883
29	YAP5	67.2859	73.374
30	YAP6	17.3618	12.8185
The outcomes of the PPI enrichment test for the 30 TFs under study using MacIsaac et al.'s TFBS datasets
Re(A,k) and Or(A,k) are the sets of genes whose promoters contain the “functional” TFBSs of TF A,
where functional TFBSs of TF A are defined as the top k% (k=33) of TF A’s TFBSs in our reordered and the original TFBS datasets, respectively.
For each of the 30 TFs under study, the hypergeometric distribution is used to test whether the ratio of genes in Re(A,k) and Or(A,k)
to be in the same PPI module are significantly higher than random expectation, respectively.
It can be seen that Re(A,k) has a larger -log(p-value), i.e. a smaller p-value, than Or(A,k) does in 25 (colored blue) out of the 30 TFs.
No.	TFBS Name	"-log(p-value) for Re(A,k)"	"-log(p-value) for Or(A,k)"
1	ABF1	25.6895	13.5871	3.27282e-27
2	ADR1	34.8725	24.585	6.52874e-31
3	ARR1	52.5902	39.1703	2.85047e-60
4	CIN5	12.9237	7.4408	2.80065e-10
5	CST6	64.1691	45.5405	3.97804e-65
6	FHL1	11.0316	13.2728	4.59342e-14
7	FKH1	18.534	13.1497	1.75097e-19
8	GCN4	6.24608	7.119	1.85284e-06
9	GCR2	39.2886	37.9127	5.13031e-46
10	GLN3	20.1325	16.4699	2.80499e-21
11	HAP2	30.461	20.4494	3.06816e-29
12	MBP1	9.53173	7.0662	2.66021e-09
13	MSN2	25.796	20.4594	4.94762e-32
14	MSN4	31.9918	26.9985	5.6282e-31
15	PHD1	49.6038	35.1808	1.23154e-51
16	PHO2	140.438	105.279	1.56994e-148
17	RAP1	16.5234	8.9498	5.7597e-18
18	REB1	30.0274	18.9363	1.50945e-29
19	SFP1	14.5802	15.1235	2.72377e-20
20	SKN7	19.9589	18.2213	2.29738e-24
21	SKO1	8.00909	9.7545	1.9434e-08
22	SOK2	37.4642	31.4667	2.40371e-38
23	STE12	35.4485	29.5847	1.6121e-61
24	SWI4	23.2925	24.1123	5.8406e-28
25	SWI5	67.3116	59.2591	7.96813e-74
26	SWI6	36.8879	29.6289	2.6362e-37
27	TEC1	20.2102	17.7322	6.08729e-23
28	YAP1	7.47739	1.9664	1.2269e-05
29	YAP5	101.115	97.6096	9.01463e-113
30	YAP6	26.531	20.7185	7.99736e-31
The outcomes of the PPI enrichment test for the 30 TFs under study using MacIsaac et al.'s TFBS datasets
Re(A,k) and Or(A,k) are the sets of genes whose promoters contain the “functional” TFBSs of TF A,
where functional TFBSs of TF A are defined as the top k% (k=50) of TF A’s TFBSs in our reordered and the original TFBS datasets, respectively.
For each of the 30 TFs under study, the hypergeometric distribution is used to test whether the ratio of genes in Re(A,k) and Or(A,k)
to be in the same PPI module are significantly higher than random expectation, respectively.
It can be seen that Re(A,k) has a larger -log(p-value), i.e. a smaller p-value, than Or(A,k) does in 26 (colored blue) out of the 30 TFs.
No.	TFBS Name	"-log(p-value) for Re(A,k)"	"-log(p-value) for Or(A,k)"
1	ABF1	34.3622	16.5293	1.51662e-32
2	ADR1	52.3334	41.8393	2.2846e-53
3	ARR1	89.0191	71.831	4.41379e-89
4	CIN5	25.0477	13.6729	7.0638e-18
5	CST6	90.8649	62.799	3.33583e-91
6	FHL1	18.5572	14.6935	1.57074e-20
7	FKH1	29.3809	25.3737	1.00078e-26
8	GCN4	8.93881	8.7101	7.46085e-10
9	GCR2	65.5387	58.1192	6.931e-68
10	GLN3	29.0129	26.2862	1.29339e-27
11	HAP2	44.726	32.747	4.65173e-36
12	MBP1	11.4626	14.9357	2.10825e-14
13	MSN2	40.3178	33.0825	1.77918e-42
14	MSN4	45.8114	38.3327	2.35919e-54
15	PHD1	80.4793	81.2203	1.6423e-80
16	PHO2	166.289	143.464	4.5256e-166
17	RAP1	21.772	10.441	1.57145e-25
18	REB1	39.7024	25.8884	1.1078e-37
19	SFP1	17.2112	18.1608	5.28633e-20
20	SKN7	28.3091	26.6244	6.06858e-37
21	SKO1	13.8553	11.9235	1.89192e-16
22	SOK2	49.2297	48.2445	8.87998e-61
23	STE12	69.1293	57.3643	2.05478e-80
24	SWI4	36.6069	28.9223	1.55987e-35
25	SWI5	96.5656	68.4993	1.50303e-93
26	SWI6	47.3829	41.1563	1.91193e-44
27	TEC1	21.7011	22.022	3.83285e-26
28	YAP1	8.1099	4.8407	7.39675e-06
29	YAP5	149.588	139.661	6.17247e-143
30	YAP6	40.7023	34.124	1.65054e-52

## Sheet: Expression coherence test
The outcomes of the expression coherence test for the 30 TFs under study using MacIsaac et al.'s TFBS datasets
Re(A,k) and Or(A,k) are the sets of genes whose promoters contain the “functional” TFBSs of TF A,
where functional TFBSs of TF A are defined as the top k% (k=25) of TF A’s TFBSs in our reordered and the original TFBS datasets, respectively.
For each of the 30 TFs under study, Student's t-test is used to test whether Re(A,k) is more co-expressed than Or(A,k) is.
It can be seen that Re(A,k) is more co-expressed (with p-value <0.05) than Or(A,k) is in 21 (colored blue) out of the 30 TFs.
No.	TFBS Name	p-value of T-test for Re(A,k) and Or(A,k)
1	ABF1	2.36e-91
2	ADR1	0
3	ARR1	4.89e-38
4	CIN5	1.25
5	CST6	0
6	FHL1	9.14e-225
7	FKH1	1.2
8	GCN4	1.68e-111
9	GCR2	7.95e-08
10	GLN3	3.62e-123
11	HAP2	1.02
12	MBP1	3.13e-56
13	MSN2	0
14	MSN4	4.34e-109
15	PHD1	4.01e-05
16	PHO2	1.15
17	RAP1	1.12e-45
18	REB1	4.1e-70
19	SFP1	2.29e-118
20	SKN7	9.08e-110
21	SKO1	0.419
22	SOK2	2.07e-26
23	STE12	1.11
24	SWI4	8.15e-267
25	SWI5	1.07
26	SWI6	6.37e-13
27	TEC1	1.03
28	YAP1	1.49e-16
29	YAP5	1
30	YAP6	6.05e-50
The outcomes of the expression coherence test for the 30 TFs under study using MacIsaac et al.'s TFBS datasets
Re(A,k) and Or(A,k) are the sets of genes whose promoters contain the “functional” TFBSs of TF A,
where functional TFBSs of TF A are defined as the top k% (k=33) of TF A’s TFBSs in our reordered and the original TFBS datasets, respectively.
For each of the 30 TFs under study, Student's t-test is used to test whether Re(A,k) is more co-expressed than Or(A,k) is.
It can be seen that Re(A,k) is more co-expressed (with p-value <0.05) than Or(A,k) is in 20 (colored blue) out of the 30 TFs.
No.	TFBS Name	p-value of T-test for Re(A,k) and Or(A,k)
1	ABF1	1.01e-157
2	ADR1	0
3	ARR1	3.47e-60
4	CIN5	1.3
5	CST6	5.28e-234
6	FHL1	7.44e-240
7	FKH1	1.25
8	GCN4	1.7e-80
9	GCR2	1.81e-27
10	GLN3	1.57e-54
11	HAP2	1.2
12	MBP1	9.31e-44
13	MSN2	6.78e-295
14	MSN4	2.98e-189
15	PHD1	1.42
16	PHO2	1.15
17	RAP1	5.38e-30
18	REB1	3.85e-217
19	SFP1	1.1e-109
20	SKN7	2.54e-51
21	SKO1	9.81e-21
22	SOK2	1.36
23	STE12	1.11
24	SWI4	0
25	SWI5	1.07
26	SWI6	2.31e-05
27	TEC1	1.03
28	YAP1	1.51e-62
29	YAP5	1
30	YAP6	2.33e-72
The outcomes of the expression coherence test for the 30 TFs under study using MacIsaac et al.'s TFBS datasets
Re(A,k) and Or(A,k) are the sets of genes whose promoters contain the “functional” TFBSs of TF A,
where functional TFBSs of TF A are defined as the top k% (k=50) of TF A’s TFBSs in our reordered and the original TFBS datasets, respectively.
For each of the 30 TFs under study, Student's t-test is used to test whether Re(A,k) is more co-expressed than Or(A,k) is.
It can be seen that Re(A,k) is more co-expressed (with p-value <0.05) than Or(A,k) is in 21 (colored blue) out of the 30 TFs.
No.	TFBS Name	p-value of T-test for Re(A,k) and Or(A,k)
1	ABF1	0
2	ADR1	1.04e-57
3	ARR1	1.36
4	CIN5	1.3
5	CST6	5.27e-103
6	FHL1	1.31e-264
7	FKH1	1.25
8	GCN4	2.62e-30
9	GCR2	1.2
10	GLN3	2.78e-52
11	HAP2	1.15
12	MBP1	1.06e-13
13	MSN2	3.63e-120
14	MSN4	1.53e-95
15	PHD1	2.51e-07
16	PHO2	6.29e-23
17	RAP1	1.31e-128
18	REB1	3.69e-201
19	SFP1	3.75e-170
20	SKN7	6.33e-35
21	SKO1	4.11e-95
22	SOK2	1.11
23	STE12	0.000203
24	SWI4	0
25	SWI5	1.07
26	SWI6	6.6e-37
27	TEC1	1.03
28	YAP1	9.5e-21
29	YAP5	1
30	YAP6	1.16e-214
